# Supplementary material for: An Exercise Training and Healthy Eating Group Program (ATHENA) for Overweight and Obese Women with Urinary Incontinence: An Intervention Description
Source: Healthcare (Basel). 2020 Dec 18;8(4):575. doi: 10.3390/healthcare8040575 (PMC7767144; doi:10.3390/healthcare8040575)
Supplement: Supplementary file 1 [file healthcare-08-00575-s001.zip]

Archive with 4 entries (4 files):
- Supplementary Material 1.pdf
- __MACOSX/._Supplementary Material 1.pdf
- Supplementary Material 2.pdf
- __MACOSX/._Supplementary Material 2.pdf
